# Supplementary material for: Identifying priority double-duty actions to tackle the double burden of malnutrition in infants and young children in Peru: Assessment and prioritisation of government actions by national experts
Source: PLoS One. 2024 May 20;19(5):e0303668. doi: 10.1371/journal.pone.0303668 (PMC11104715; doi:10.1371/journal.pone.0303668)
Supplement: S2 Table — (XLSX) [file pone.0303668.s002.xlsx]

## Sheet: Hoja 1
Indicator Code	Food-EPI domain(s) that evidence (potentially) relates to (see tab 3) (1. EBF, 2. CF, 3. Marketing, 4. Maternal ANC, 5. preschool food, 6. leadership, 7. governance, 8. monitoring and evaluation, 9. funding and resources, 10. platforms for interaction, 11. health in all policies)	Timestamp	Team member to complete search	Country	order number in database of reviewed documents	Title: (e.g. Food Labelling Strategy 2015 or Prices Report or personal communication)	title in spanish	Author(s): (e.g. surname first - Bopkin J or organisation - Health Foundation, Ministry of Health)	Date: (e.g. 2015 or unknown)	Enter URL (if it exists):	Evidence type (e.g. legislation, policy/strategy document, policy, budgetary document, practical/programme guidance, webpage, strategy, program/action, other)	Any further details about relevant content / details about policy action:	Was verification of documentation carried out according to agreed criteria: Yes=1 No=2. Criteria for verification: 1 Indicator congruent with the document, 2 Check for duplication, 3 Check for omissions, 4. Check whether the document may additionally correspond to other indicators. 5. Check if the document is still valid regardless of the age of the document.
